# Supplementary material for: Metabolic Response of Sanghuangporus baumii to Zn2+ Induction and Biosynthesis of a Key Pharmacological Component: Triterpenoid
Source: Microorganisms. 2025 May 3;13(5):1067. doi: 10.3390/microorganisms13051067 (PMC12113684; doi:10.3390/microorganisms13051067)
Supplement: Supplementary file 1 [file microorganisms-13-01067-s001.zip]

Archive with 1 entries (1 files):
- microorganisms-3543980-supplementary.pdf
